# Supplementary material for: Loop2 Size Modification Reveals Significant Impacts on the Potency of α-Conotoxin TxID
Source: Mar Drugs. 2023 May 1;21(5):286. doi: 10.3390/md21050286 (PMC10222858; doi:10.3390/md21050286)
Supplement: Supplementary file 1 [file marinedrugs-21-00286-s001.zip]

Archive with 1 entries (1 files):
- marinedrugs-2357576-supplementary.pdf
